# Supplementary material for: Plasma Concentrations of Benzylpenicillin and Cloxacillin in Infective Endocarditis—With Special Reference to Delayed Hypersensitivity Reactions
Source: Antibiotics (Basel). 2025 Jan 9;14(1):56. doi: 10.3390/antibiotics14010056 (PMC11763166; doi:10.3390/antibiotics14010056)
Supplement: Supplementary file 1 [file antibiotics-14-00056-s001.zip]

Archive with 1 entries (1 files):
- antibiotics-3380955-supplementary.pdf
